# Supplementary material for: Cell-Free Culture Supernatant of Lactobacillus acidophilus AG01 and Bifidobacterium animalis subsp. lactis AG02 Reduces the Pathogenicity of NetB-Positive Clostridium perfringens in a Chicken Intestinal Epithelial Cell Line
Source: Microorganisms. 2024 Apr 22;12(4):839. doi: 10.3390/microorganisms12040839 (PMC11052021; doi:10.3390/microorganisms12040839)
Supplement: Supplementary file 1 [file microorganisms-12-00839-s001.zip]

Archive with 1 entries (1 files):
- microorganisms-2874531-supplementary.pdf
